# Supplementary material for: Fetal exposure to maternal human platelet antigen-1a does not induce tolerance. An analytical observational study
Source: PLoS One. 2017 Aug 24;12(8):e0182957. doi: 10.1371/journal.pone.0182957 (PMC5570354; doi:10.1371/journal.pone.0182957)
Supplement: S1 File — (XLSX) [file pone.0182957.s001.xlsx]

## Sheet: Immunized
Grandmother HPA1 status	Maternal age	Para	Ab level at birth (if child with FNAIT) AU/ml	Ab level at birth (if child with normal platelet count) AU/ml	AUC (IU/ml) Thrombocytopeni	AUC (IU/ml) Normal platelet count	Geatational age	Platelet count fetus (normal platelet count)	Platelet count fetus (FNAIT)	ICH	Comments	Child HPA	Obstetric history of FNAIT	HLA
ab	35.5	4		70		354.9	36.2857	327		0		ab	0	*0101
ab	30.8	2		26		512.25	36.2857	245		0		ab	0	*0101
bb	32.9	4	639		2802		36.2857		22.5	0		ab	0	*0101
ab	32.2	2		30		308.25	35.2857	307		0		ab	0	*0101
ab	36.1	3		0		430.65	36.8571	235		0		ab	0	*0101/020201
ab	26.8	3		24		246.3	35.7143	241		0		ab	0	neg
ab	31	3	809		1627.5		37		47	0		ab	0	*0101
ab	38.2	2	178			54.33	37.8571		131	0		ab	0	*0101
ab	37.3	2		456		1034.4	37.4286	199		0		ab	0	*0101
ab	29	4	377		50.61		37.7143		10	0		ab	0	*0101/*0202
ab	36.4	2	1729		359.25		37		10	0		ab	0	*0101
ab	36.1	3	0			15	37.5714	54.5		0		ab	0	*0101
ab	28.9	2	179		1423.35		36.8571		46	0		ab	0	*0101
ab	26.8	3	2095		5688		37		10	0		ab	0	*0101
ab	31	3	36			331.8	38.2857	144		0		ab	0	*0101
ab	30.8	2	336		1278.3		37.5714		29	0		ab	0	*0101
ab	33.3	2	14		89.85		38.2857		30	0		ab	1	*0101
ab	31.8	1		364		263.4	37.7143	224		0		ab	0	*0101
ab	34.7	2	1245		3453		35.8571		14	0		ab	0	*0101
ab	26.6	1	1740		1115.85		36.8571		26	0		ab	0	*0101
bb	27.4	2	148		864.6		37.4286		18	0		ab	0	*0101
ab	28.5	2	1057		4720.5		37.1429		13	0		ab	0	*0101
bb	32.6	2		0		14.925	37.7143	340		0		ab	0	*0101
ab	29.3	2		65		114.15	37.8571	166		0		ab	0	*0101
ab	30.9	5	135		478.8		35.8571		16	0		ab	0	*0101
ab	30.1	3	4143		13594.5		37		8	0		ab	0	*0101
ab	27	3		31		120.45	38.4286	215		0		ab	0	*0101
ab	35.1	2		0		51.75	36.1429	250		0		ab	0	*0101
bb	27.1	3	2728		7167		37.4286		5	0		ab	1	*0101/*020201
ab	?	?					?		?		DROPOUT
ab	?	?					?		?		Post partum IMM
bb	27.4	2		0		18.6	37.4286	249		0		ab	0	*0101
ab											Compatible	bb
ab	28.1	2	24		493.2		36		34	0		ab/ab	0	*0101
ab	31	2	206		688.5		31.5714		49	0		ab	1	*0101
ab	30.9	2	24		16650		36.8571		9	0		ab	0	*0101
ab	33.1	2		15		44.7	36	330		0		ab		*0101
ab	?	2					?				Post partum			Neg
ab	33	2		61		134.7	38.4286	209		0		ab	0	*0101
ab	23.4	1	449		587.85		37.1429		5	0		ab	0	*0101
ab											Probably not anti-HPA 1a
Mean AU/ml			831.409	81.5714	3322.77	238.268	36.8929	233.469	26.625
Mean IU/ml (AU/ml *0.15)			124.711	12.2357
							Number >150x10E9/L	14	0
							Number < 50x10E9/L		19
		Number
	Para 1	3					Total Mean Platerletcount		118.556
	Para 2	21
	Para 3	9
	Para 4	1
	Para 5	1
Mean Age	31.1417
SD	3.55

## Sheet: Non-immunized
Grandmother HPA1 status
bb
ab
ab
bb
ab
ab
ab
ab
ab
ab
ab
bb
ab
ab
ab
ab
ab
ab
ab
ab
ab
bb
ab
ab
ab
bb
bb
ab
ab
ab
ab
ab
ab
ab
ab
ab
ab
ab
ab
